# Supplementary material for: DREAMSeq: An Improved Method for Analyzing Differentially Expressed Genes in RNA-seq Data
Source: Front Genet. 2018 Nov 30;9:588. doi: 10.3389/fgene.2018.00588 (PMC6284200; doi:10.3389/fgene.2018.00588)
Supplement: Supplementary file 2 [file Table_2.XLSX]

## Sheet: DREAMSeq.Mix
Table S2. The Foxtail DEGs identified by DREAMSeq.Mix
geneId	log2FoldChange	padj	flag
gene:Si000068m.g	-0.65164	4.62066e-05	nud
gene:Si000117m.g	-0.960284	0.000229876	nud
gene:Si000593m.g	-2.8413	3.25741e-05	nud
gene:Si000892m.g	-0.793774	1.40834e-06	nud
gene:Si001130m.g	-1.4965	0.0012999	nud
gene:Si001193m.g	-0.611847	3.90482e-07	nud
gene:Si001648m.g	-1.03389	1.22233e-06	nud
gene:Si001778m.g	-3.0163	1.16965e-05	ud
gene:Si001858m.g	-0.620233	0.0194498	nud
gene:Si002879m.g	-1.03857	0.0194543	nud
gene:Si002951m.g	-2.70044	0.0454747	ud
gene:Si003362m.g	-0.840497	0.0076768	nud
gene:Si004094m.g	-1.3806	2.87305e-11	ud
gene:Si004257m.g	-1.08777	0.015236	nud
gene:Si004671m.g	-2.90689	0.0166526	ud
gene:Si005038m.g	-1.85798	0.0196298	nud
gene:Si005109m.g	0.631318	0.00934128	nud
gene:Si005161m.g	2.11341	0.0314551	nud
gene:Si005251m.g	-3.60407	0.0214045	nud
gene:Si006048m.g	0.831877	0.0261554	nud
gene:Si006192m.g	0.949225	7.34667e-10	nud
gene:Si006873m.g	1.47801	0.00222662	nud
gene:Si006880m.g	1.55128	0.0277696	nud
gene:Si007373m.g	0.719472	0.0485383	nud
gene:Si007466m.g	-0.758776	0.000502501	nud
gene:Si008283m.g	-1.49185	4.40343e-07	ud
gene:Si009280m.g	-0.791837	2.29988e-05	nud
gene:Si009458m.g	-0.640364	0.00116252	nud
gene:Si009492m.g	-1.1167	6.88757e-05	nud
gene:Si009611m.g	-0.735967	3.23215e-11	nud
gene:Si010230m.g	-0.747782	0.0277696	nud
gene:Si010412m.g	-1.29913	0.00866771	nud
gene:Si010492m.g	-0.593545	0.00159366	nud
gene:Si010750m.g	0.585896	0.000748043	nud
gene:Si011364m.g	-0.697971	0.00496683	ud
gene:Si011826m.g	-3.28293	0.00281468	nud
gene:Si012448m.g	-3	0.00509304	ud
gene:Si012587m.g	1.76553	7.76536e-05	ud
gene:Si013291m.g	-0.691732	0.0485383	nud
gene:Si013412m.g	-0.701577	1.97547e-09	ud
gene:Si013867m.g	1.01191	0.0485383	nud
gene:Si013917m.g	0.963114	0.0324121	nud
gene:Si014233m.g	1.0697	0.0040329	nud
gene:Si015864m.g	-1.28914	0.0307497	nud
gene:Si017360m.g	-0.695021	0.0139405	nud
gene:Si017372m.g	-1.23495	0.00357717	nud
gene:Si017395m.g	-0.974179	0.000565607	nud
gene:Si017499m.g	-0.816826	0.0186215	nud
gene:Si017659m.g	0.626711	0.000422739	nud
gene:Si017701m.g	-1.84327	0.00715378	ud
gene:Si017899m.g	1.09429	0.000450783	nud
gene:Si018097m.g	-1.32981	0.0277106	nud
gene:Si019196m.g	1.46512	0.019438	nud
gene:Si019302m.g	-1.75721	4.76097e-07	nud
gene:Si019718m.g	0.855288	0.0202037	nud
gene:Si020132m.g	0.945675	0.0221351	nud
gene:Si022115m.g	-0.692806	0.0125769	nud
gene:Si022266m.g	-1.90336	0.030991	nud
gene:Si022857m.g	-0.618219	0.000182611	nud
gene:Si023591m.g	-0.713341	2.13684e-16	nud
gene:Si026259m.g	-2.27548	0.0485383	nud
gene:Si026714m.g	-0.955771	0.0283653	nud
gene:Si026912m.g	0.832158	0.0221351	ud
gene:Si028170m.g	-2.465	0.01996	nud
gene:Si028727m.g	-1.84877	2.23698e-06	nud
gene:Si028990m.g	-0.604771	0.0289548	ud
gene:Si029126m.g	-1.54995	0.0214045	nud
gene:Si029371m.g	-0.590663	0.0232157	nud
gene:Si029565m.g	-0.780108	3.3163e-13	ud
gene:Si030508m.g	-0.836656	4.45852e-05	nud
gene:Si031009m.g	1.42391	1.3066e-07	nud
gene:Si031131m.g	0.772805	0.00184418	nud
gene:Si032899m.g	1.20482	0.0002744	nud
gene:Si032967m.g	2.00567	0.000134545	nud
gene:Si034234m.g	0.656772	0.0034263	nud
gene:Si035274m.g	-1.36047	4.62681e-06	nud
gene:Si035549m.g	-2.17786	4.76097e-07	nud
gene:Si036449m.g	-2.3356	2.40383e-06	ud
gene:Si036603m.g	-1.25728	0.0236325	nud
gene:Si037058m.g	1.33837	0.0221351	nud
gene:Si037085m.g	0.906265	4.40343e-07	ud
gene:Si037563m.g	-0.612744	3.13601e-08	nud
gene:Si037567m.g	-0.657809	5.95247e-07	nud
gene:Si037727m.g	-3.58915	2.88097e-08	nud
gene:Si037985m.g	-1.58108	0.00353955	nud
gene:Si038282m.g	-2.90475	0.0135309	nud
gene:Si039339m.g	-0.699096	3.06164e-08	nud
gene:Si039707m.g	1.81869	0.0314551	nud
gene:Si039970m.g	1.37786	0.0350837	nud
Note: nud, non-underdispersion; ud, underdispersion.
