# Supplementary material for: DREAMSeq: An Improved Method for Analyzing Differentially Expressed Genes in RNA-seq Data
Source: Front Genet. 2018 Nov 30;9:588. doi: 10.3389/fgene.2018.00588 (PMC6284200; doi:10.3389/fgene.2018.00588)
Supplement: Supplementary file 3 [file Table_3.XLSX]

## Sheet: edgeR
Table S3. The Foxtail DEGs identified by edgeR
geneId	log2FoldChange	padj	flag
gene:Si000117m.g	-0.909277	0.000454308	nud
gene:Si000593m.g	-2.7527	7.56814e-12	nud
gene:Si000807m.g	-1.57768	0.0142733	nud
gene:Si000892m.g	-0.730498	0.00439097	nud
gene:Si001124m.g	1.06986	2.94777e-05	nud
gene:Si001130m.g	-1.41909	0.000165095	nud
gene:Si001648m.g	-0.980188	0.0014709	nud
gene:Si001778m.g	-2.9221	6.17496e-08	ud
gene:Si001895m.g	0.868677	0.0408805	nud
gene:Si003362m.g	-0.765479	0.0193973	nud
gene:Si004094m.g	-1.31354	1.4313e-05	ud
gene:Si004257m.g	-1.0076	0.00314487	nud
gene:Si004671m.g	-2.74124	0.0151141	ud
gene:Si005038m.g	-1.77588	0.000221282	nud
gene:Si005161m.g	2.15342	3.92668e-06	nud
gene:Si005251m.g	-3.60802	5.53859e-06	nud
gene:Si005483m.g	-3.2743	0.0034708	nud
gene:Si005832m.g	0.614826	0.0301643	nud
gene:Si006048m.g	0.875397	0.0408805	nud
gene:Si006192m.g	1.00648	1.88492e-06	nud
gene:Si006873m.g	1.52974	8.54745e-06	nud
gene:Si006880m.g	1.59822	0.00154285	nud
gene:Si007466m.g	-0.697631	0.0123637	nud
gene:Si008283m.g	-1.42651	1.44802e-05	ud
gene:Si008743m.g	1.69723	0.0225851	nud
gene:Si009280m.g	-0.737994	0.0408805	nud
gene:Si009492m.g	-1.0385	9.41195e-05	nud
gene:Si009611m.g	-0.678525	0.00439097	nud
gene:Si009906m.g	0.92577	0.0349627	nud
gene:Si009971m.g	0.918081	0.00828817	nud
gene:Si010230m.g	-0.689881	0.0313423	nud
gene:Si010325m.g	0.923089	0.0408805	nud
gene:Si010412m.g	-1.20908	0.00066249	nud
gene:Si010449m.g	0.949882	0.0129565	nud
gene:Si010750m.g	0.647131	0.0329239	nud
gene:Si011133m.g	1.06857	0.0296505	nud
gene:Si011213m.g	-1.55438	0.000492929	nud
gene:Si011247m.g	-1.29349	0.00619653	nud
gene:Si011826m.g	-3.19592	2.4513e-08	nud
gene:Si012326m.g	-1.59305	0.00736014	nud
gene:Si012587m.g	1.81413	8.18637e-06	ud
gene:Si013412m.g	-0.640803	0.0473933	ud
gene:Si013497m.g	0.594274	0.0358517	nud
gene:Si013867m.g	1.05071	0.000241242	nud
gene:Si013917m.g	1.00844	0.00038803	nud
gene:Si014233m.g	1.12426	0.000780897	nud
gene:Si014242m.g	1.25631	0.00709104	nud
gene:Si014292m.g	1.04225	0.0446091	ud
gene:Si015864m.g	-1.22653	0.00619056	nud
gene:Si016855m.g	0.934684	0.00652915	nud
gene:Si017372m.g	-1.16656	3.95845e-05	nud
gene:Si017395m.g	-0.904469	0.0150373	nud
gene:Si017641m.g	-1.73526	0.00225783	nud
gene:Si017659m.g	0.67407	0.022346	nud
gene:Si017701m.g	-1.79053	0.000890889	ud
gene:Si017899m.g	1.14067	2.97681e-05	nud
gene:Si018097m.g	-1.25587	0.00359956	nud
gene:Si018405m.g	-1.49004	0.00500419	nud
gene:Si019196m.g	1.51202	0.00375593	nud
gene:Si019302m.g	-1.69277	3.92668e-06	nud
gene:Si019308m.g	-4.16242	6.46897e-05	nud
gene:Si019622m.g	0.975302	0.039455	nud
gene:Si019718m.g	0.903276	0.00619653	nud
gene:Si020132m.g	1.01512	0.000150396	nud
gene:Si022117m.g	-5.58497	0.0408805	nud
gene:Si022266m.g	-1.85492	6.76821e-05	nud
gene:Si022447m.g	-1.35855	0.0159238	nud
gene:Si022679m.g	2.09148	0.0151141	nud
gene:Si023591m.g	-0.658026	0.0158684	nud
gene:Si025196m.g	0.779589	0.0225851	nud
gene:Si025523m.g	2.14162	0.000747166	nud
gene:Si026259m.g	-2.2129	6.63659e-06	nud
gene:Si026714m.g	-0.892974	0.00736014	nud
gene:Si027715m.g	-1.84901	0.000780897	nud
gene:Si028170m.g	-2.41346	8.54745e-06	nud
gene:Si028727m.g	-1.77594	4.29385e-15	nud
gene:Si029126m.g	-1.45833	0.00117501	nud
gene:Si029565m.g	-0.717216	0.0105902	ud
gene:Si029632m.g	1.04822	0.0473933	nud
gene:Si030508m.g	-0.764132	0.00494634	nud
gene:Si030713m.g	0.689221	0.0298272	nud
gene:Si031009m.g	1.46782	7.02807e-08	nud
gene:Si031255m.g	1.17315	0.0438142	nud
gene:Si032899m.g	1.25831	8.10734e-05	nud
gene:Si032951m.g	-2.74072	0.00554697	nud
gene:Si032967m.g	2.04589	4.46016e-08	nud
gene:Si033034m.g	1.48326	0.0401605	nud
gene:Si033559m.g	1.87141	0.0163337	nud
gene:Si034234m.g	0.724185	0.0094064	nud
gene:Si035274m.g	-1.29412	9.0971e-05	nud
gene:Si035280m.g	-1.92433	0.00619653	nud
gene:Si035549m.g	-2.08911	3.56957e-09	nud
gene:Si036449m.g	-2.25232	3.92668e-06	ud
gene:Si036603m.g	-1.18321	0.0034708	nud
gene:Si036859m.g	-5.18069	0.0225851	nud
gene:Si036899m.g	1.03706	0.0327919	nud
gene:Si037058m.g	1.37762	0.000264	nud
gene:Si037085m.g	0.966587	0.00190742	ud
gene:Si037156m.g	3.14144	0.00058353	nud
gene:Si037727m.g	-3.51421	3.2883e-19	nud
gene:Si037985m.g	-1.52063	0.000123166	nud
gene:Si038131m.g	-5.7122	0.00780039	nud
gene:Si038282m.g	-2.84473	9.56038e-08	nud
gene:Si038746m.g	-6.65097	0.0237236	nud
gene:Si039277m.g	-1.25836	0.0491524	nud
gene:Si039294m.g	2.46566	0.0137393	ud
gene:Si039339m.g	-0.642556	0.0286464	nud
gene:Si039707m.g	1.88556	0.0034708	nud
gene:Si039970m.g	1.42096	8.10734e-05	nud
Note: nud, non-underdispersion; ud, underdispersion.
