# Supplementary material for: DREAMSeq: An Improved Method for Analyzing Differentially Expressed Genes in RNA-seq Data
Source: Front Genet. 2018 Nov 30;9:588. doi: 10.3389/fgene.2018.00588 (PMC6284200; doi:10.3389/fgene.2018.00588)
Supplement: Supplementary file 4 [file Table_4.XLSX]

## Sheet: DESeq
Table S4. The Foxtail DEGs identified by DESeq
geneId	log2FoldChange	padj	flag
gene:Si000593m.g	-2.73737	1.36971e-07	nud
gene:Si001124m.g	1.07988	0.0479127	nud
gene:Si001130m.g	-1.408	0.00129799	nud
gene:Si001778m.g	-2.9746	0.00727067	ud
gene:Si004094m.g	-1.30161	0.0209004	ud
gene:Si005038m.g	-1.75831	0.00147028	nud
gene:Si005161m.g	2.16416	0.0288058	nud
gene:Si005251m.g	-3.69671	0.000214928	nud
gene:Si006873m.g	1.53759	3.43194e-05	nud
gene:Si006880m.g	1.6059	0.000145033	nud
gene:Si008283m.g	-1.41581	0.0261556	ud
gene:Si009492m.g	-1.02891	0.0444041	nud
gene:Si010412m.g	-1.19636	0.011984	nud
gene:Si011213m.g	-1.54469	0.0421173	nud
gene:Si011826m.g	-3.22295	1.86743e-05	nud
gene:Si012587m.g	1.83507	0.0421173	ud
gene:Si013867m.g	1.05965	0.0366904	nud
gene:Si014233m.g	1.13212	0.0198231	nud
gene:Si014242m.g	1.26401	0.00358385	nud
gene:Si017372m.g	-1.15648	0.0218299	nud
gene:Si017641m.g	-1.73852	0.0421173	nud
gene:Si017899m.g	1.14933	0.0225028	nud
gene:Si018405m.g	-1.48195	0.0209004	nud
gene:Si019302m.g	-1.69133	0.00701347	nud
gene:Si019308m.g	-4.30272	0.0105568	nud
gene:Si022266m.g	-1.84955	0.0218299	nud
gene:Si026259m.g	-2.20459	0.0444041	nud
gene:Si028170m.g	-2.4101	0.00358385	nud
gene:Si028727m.g	-1.76586	7.29059e-07	nud
gene:Si029126m.g	-1.44885	0.0421173	nud
gene:Si031009m.g	1.47577	0.000891906	nud
gene:Si032899m.g	1.26846	0.0421173	nud
gene:Si032967m.g	2.05598	9.48811e-08	nud
gene:Si035274m.g	-1.2849	0.0352165	nud
gene:Si035280m.g	-1.8991	0.00283343	nud
gene:Si035549m.g	-2.07678	1.38718e-09	nud
gene:Si036449m.g	-2.23686	0.000453717	ud
gene:Si037058m.g	1.38708	0.000453717	nud
gene:Si037727m.g	-3.50882	7.81139e-14	nud
gene:Si037985m.g	-1.51551	0.0174357	nud
gene:Si038282m.g	-2.84817	0.00214215	nud
gene:Si039707m.g	1.89462	1.21618e-05	nud
gene:Si039970m.g	1.43019	0.0373664	nud
Note: nud, non-underdispersion; ud, underdispersion.
