# Supplementary material for: DREAMSeq: An Improved Method for Analyzing Differentially Expressed Genes in RNA-seq Data
Source: Front Genet. 2018 Nov 30;9:588. doi: 10.3389/fgene.2018.00588 (PMC6284200; doi:10.3389/fgene.2018.00588)
Supplement: Supplementary file 5 [file Table_5.XLSX]

## Sheet: DESeq2
Table S5. The Foxtail DEGs identified by DESeq2
geneId	log2FoldChange	padj	flag
gene:Si000117m.g	-0.759535	5.65899e-05	nud
gene:Si000593m.g	-1.61864	1.46287e-13	nud
gene:Si000807m.g	-0.81746	0.00652923	nud
gene:Si000892m.g	-0.635306	0.000250926	nud
gene:Si001124m.g	0.908727	3.5531e-07	nud
gene:Si001130m.g	-0.981221	3.24822e-05	nud
gene:Si001571m.g	0.587818	0.0178172	nud
gene:Si001648m.g	-0.820509	6.83059e-06	nud
gene:Si001895m.g	0.683336	0.00598293	nud
gene:Si002586m.g	0.667094	0.0262709	nud
gene:Si002879m.g	-0.68838	0.0154229	nud
gene:Si003362m.g	-0.624852	0.00582649	nud
gene:Si004094m.g	-1.05729	1.43566e-08	ud
gene:Si004257m.g	-0.783289	0.000417399	nud
gene:Si005038m.g	-1.0146	8.1483e-05	nud
gene:Si005109m.g	0.610989	0.0018533	nud
gene:Si005161m.g	1.21596	5.40473e-07	nud
gene:Si005251m.g	-0.945732	0.000115234	nud
gene:Si006048m.g	0.710954	0.00141342	nud
gene:Si006192m.g	0.930765	6.07935e-14	nud
gene:Si006486m.g	-0.633356	0.0134509	nud
gene:Si006873m.g	1.04704	8.21828e-06	nud
gene:Si006880m.g	0.918236	0.00069155	nud
gene:Si006919m.g	0.618293	0.014837	nud
gene:Si007373m.g	0.631692	0.00950413	nud
gene:Si007466m.g	-0.607368	0.000524037	nud
gene:Si008283m.g	-1.06808	3.5531e-07	ud
gene:Si008743m.g	0.727323	0.0277147	nud
gene:Si009280m.g	-0.633701	0.000537543	nud
gene:Si009492m.g	-0.833375	3.84748e-05	nud
gene:Si009611m.g	-0.62098	1.10794e-06	nud
gene:Si009906m.g	0.693686	0.0100563	nud
gene:Si009971m.g	0.717643	0.00299464	nud
gene:Si010230m.g	-0.585547	0.00375157	nud
gene:Si010325m.g	0.697489	0.00834674	nud
gene:Si010412m.g	-0.877073	0.000200165	nud
gene:Si010449m.g	0.719347	0.00509704	nud
gene:Si011133m.g	0.707964	0.0221271	nud
gene:Si011213m.g	-0.9724	0.000131111	nud
gene:Si011247m.g	-0.845328	0.0014724	nud
gene:Si011380m.g	-0.690483	0.0432546	nud
gene:Si011826m.g	-1.18469	1.10794e-06	nud
gene:Si012326m.g	-0.809633	0.00750212	nud
gene:Si012587m.g	1.0321	5.84772e-05	ud
gene:Si013867m.g	0.841899	6.20956e-05	nud
gene:Si013917m.g	0.818963	7.08679e-05	nud
gene:Si014233m.g	0.830851	0.000539076	nud
gene:Si014242m.g	0.801287	0.00501897	nud
gene:Si014292m.g	0.698567	0.0243616	ud
gene:Si015864m.g	-0.843596	0.00091024	nud
gene:Si016505m.g	0.65178	0.0217885	nud
gene:Si016855m.g	0.729729	0.00231036	nud
gene:Si017372m.g	-0.932133	1.88227e-06	nud
gene:Si017395m.g	-0.725937	0.000739386	nud
gene:Si017499m.g	-0.594462	0.0196778	nud
gene:Si017641m.g	-0.866622	0.00251402	nud
gene:Si017659m.g	0.611488	0.000180686	nud
gene:Si017701m.g	-0.815034	0.00667676	ud
gene:Si017899m.g	0.947336	3.5531e-07	nud
gene:Si018097m.g	-0.860592	0.000644826	nud
gene:Si018405m.g	-0.866014	0.00189363	nud
gene:Si019196m.g	0.792042	0.0100563	nud
gene:Si019302m.g	-1.13061	8.85514e-07	nud
gene:Si019622m.g	0.707631	0.0114941	nud
gene:Si019718m.g	0.74852	0.000273501	nud
gene:Si020132m.g	0.839217	1.95139e-05	nud
gene:Si021980m.g	0.724928	0.0313375	nud
gene:Si022266m.g	-1.07403	1.95139e-05	nud
gene:Si022447m.g	-0.768458	0.0135643	nud
gene:Si022679m.g	0.797735	0.00676462	nud
gene:Si022963m.g	-0.705455	0.0403181	nud
gene:Si023591m.g	-0.59508	2.39914e-05	nud
gene:Si025196m.g	0.639191	0.00667676	nud
gene:Si025523m.g	0.95812	0.000365944	nud
gene:Si026259m.g	-1.18364	1.42022e-06	nud
gene:Si026714m.g	-0.701925	0.00244679	nud
gene:Si026912m.g	0.680032	0.00954861	ud
gene:Si027715m.g	-0.95898	0.000365944	nud
gene:Si028170m.g	-1.16602	2.69086e-06	nud
gene:Si028727m.g	-1.47278	5.15425e-20	nud
gene:Si029126m.g	-0.883815	0.00111108	nud
gene:Si029565m.g	-0.641525	1.79821e-05	ud
gene:Si029632m.g	0.733732	0.00954861	nud
gene:Si030282m.g	0.588679	0.0381972	nud
gene:Si030508m.g	-0.6546	0.000329645	nud
gene:Si030713m.g	0.597623	0.00337321	nud
gene:Si031009m.g	1.21785	1.11735e-12	nud
gene:Si031014m.g	-0.643751	0.0331185	nud
gene:Si031131m.g	0.67956	0.00252364	nud
gene:Si031255m.g	0.743603	0.0149913	nud
gene:Si032899m.g	1.01055	2.80375e-07	nud
gene:Si032951m.g	-0.707462	0.0135643	nud
gene:Si032967m.g	1.35942	6.22943e-10	nud
gene:Si033034m.g	0.762909	0.0169938	nud
gene:Si033559m.g	0.686721	0.0424223	nud
gene:Si034234m.g	0.629384	0.00125481	nud
gene:Si035274m.g	-1.00327	8.14614e-07	nud
gene:Si035280m.g	-0.797726	0.00834674	nud
gene:Si035549m.g	-1.35504	9.54466e-10	nud
gene:Si035722m.g	0.592174	0.00834674	nud
gene:Si036075m.g	0.674162	0.0367467	nud
gene:Si036449m.g	-1.10185	1.57219e-05	ud
gene:Si036603m.g	-0.858732	0.000306739	nud
gene:Si036899m.g	0.705332	0.0198212	nud
gene:Si037058m.g	0.940759	0.00013141	nud
gene:Si037085m.g	0.82735	3.66487e-06	ud
gene:Si037156m.g	0.82534	0.00134263	nud
gene:Si037727m.g	-2.04892	1.38624e-22	nud
gene:Si037985m.g	-1.01586	2.14466e-05	nud
gene:Si038282m.g	-1.30112	7.2852e-08	nud
gene:Si039133m.g	-0.620391	0.0149913	nud
gene:Si039277m.g	-0.710885	0.0355731	nud
gene:Si039707m.g	0.897587	0.00134263	nud
gene:Si039970m.g	0.99709	2.13124e-05	nud
gene:Si040234m.g	0.693291	0.0257469	nud
Note: nud, non-underdispersion; ud, underdispersion.
